# Supplementary material for: Voltage-Dependent Anion-Selective Channels and Other Mitochondrial Membrane Proteins Form Diverse Complexes in Beetroots Subjected to Flood-Induced Programmed Cell Death
Source: Front Plant Sci. 2021 Sep 8;12:714847. doi: 10.3389/fpls.2021.714847 (PMC8457146; doi:10.3389/fpls.2021.714847)
Supplement: Supplementary file 3 [file Table_1.XLSX]

## Sheet: Supplementary Table 1
Supplementary Table 1 | Mitochondrial proteins identified by MS/MS in all sections of a Blue-native PAGE gel.
				Total independent spectra1
Protein	Description			Control		Day 1		Day 5
	Mitochondrial outer membrane porins
gi|731337148|ref|XP_010679633.1|	mitochondrial outer membrane protein porin 2-like			17		53		21
gi|731354270|ref|XP_010688492.1|	mitochondrial outer membrane protein porin 4			0		7		0
gi|731319528|ref|XP_010670319.1|	mitochondrial outer membrane protein porin of 34 kDa-like			5		37		5
gi|731344143|ref|XP_010683253.1|	mitochondrial outer membrane protein porin of 36 kDa			38		58		24
			Sum:	60	0	155	0	50
	Hexokinase
gi|731353988|ref|XP_010688341.1|	hexokinase-1			38		33		22
	Prohibitins
gi|731326049|ref|XP_010673826.1|	prohibitin-1, mitochondrial-like			0		5		0
gi|731369127|ref|XP_010696451.1|	prohibitin-1, mitochondrial-like			21		18		33
gi|731342065|ref|XP_010682210.1|	prohibitin-3, mitochondrial-like			23		24		27
			Sum:	44		47		60
	Components for protein assembly (SAM)
gi|731347824|ref|XP_010685181.1|	mitochondrial import receptor subunit TOM40-1-like			18		12		15
gi|731372562|ref|XP_010666386.1|	mitochondrial import receptor subunit TOM9-2-like			0		0		5
gi|731362789|ref|XP_010693075.1|	sorting and assembly machinery component 50 homolog			48		50		50
			Sum:	66		62		70
	Mitochondrial chaperones
gi|731372887|ref|XP_010666478.1|	chaperonin CPN60-2, mitochondrial			91		101		106
gi|731348235|ref|XP_010685392.1| gi|731348237|ref|XP_010685393.1| gi|731348239|ref|XP_010685394.1|	chaperonin CPN60-like 2, mitochondrial			6		0		0
			Sum:	97		101		106
	Respiratory complexes: NADH dehydrogenase (Complex I)
gi|731337385|ref|XP_010679758.1|	gamma carbonic anhydrase 1, mitochondrial			105		110		129
gi|731337387|ref|XP_010679759.1|	gamma carbonic anhydrase 1, mitochondrial-like			5		10		16
gi|731367015|ref|XP_010695383.1|	gamma carbonic anhydrase-like 2, mitochondrial			41		38		42
gi|731344458|ref|XP_010683432.1|	NADH dehydrogenase [ubiquinone] 1 alpha subcomplex subunit 1			5		0		0
gi|731376385|ref|XP_010667549.1|	NADH dehydrogenase [ubiquinone] 1 alpha subcomplex subunit 13-B			27		37		41
gi|731361286|ref|XP_010692272.1|	NADH dehydrogenase [ubiquinone] 1 alpha subcomplex subunit 2			0		18		17
gi|731347197|ref|XP_010684864.1|	NADH dehydrogenase [ubiquinone] 1 alpha subcomplex subunit 9, mitochondrial			95		79		74
gi|731358449|ref|XP_010690756.1|	NADH dehydrogenase [ubiquinone] 1 beta subcomplex subunit 9			6		10		15
gi|731343319|ref|XP_010682836.1|	NADH dehydrogenase [ubiquinone] flavoprotein 1, mitochondrial			124		90		107
gi|731336265|ref|XP_010679162.1|	NADH dehydrogenase [ubiquinone] flavoprotein 2, mitochondrial			56		41		37
gi|731363207|ref|XP_010693309.1|	NADH dehydrogenase [ubiquinone] iron-sulfur protein 1, mitochondrial			199		206		204
gi|731317546|ref|XP_010669249.1|	NADH dehydrogenase [ubiquinone] iron-sulfur protein 7, mitochondrial			52		44		26
gi|731358692|ref|XP_010690885.1|	NADH dehydrogenase [ubiquinone] iron-sulfur protein 8, mitochondrial			13		30		22
gi|731329987|ref|XP_010675885.1|	NADH-ubiquinone oxidoreductase 20.9 kDa subunit			33		22		21
gi|731321034|ref|XP_010671131.1|	probable NADH dehydrogenase [ubiquinone] 1 alpha subcomplex subunit 12			11		14		5
gi|731363183|ref|XP_010693294.1|	probable NADH dehydrogenase [ubiquinone] 1 alpha subcomplex subunit 5, mitochondrial			0		30		21
			Sum:	772		779		777
	Respiratory complexes: Quinone-cytochrome c oxido-reductase (Complex III)
gi|731320240|ref|XP_010670700.1|	cytochrome b-c1 complex subunit 7-2			14		16		10
gi|731360779|ref|XP_010692002.1|	cytochrome b-c1 complex subunit 8-like			6		0		0
gi|731345076|ref|XP_010683734.1|	cytochrome b-c1 complex subunit 9			10		5		6
gi|731343455|ref|XP_010682901.1|	cytochrome b-c1 complex subunit Rieske-4, mitochondrial-like			41		31		22
gi|731335404|ref|XP_010678711.1|	cytochrome c1-2, heme protein, mitochondrial			75		47		56
gi|731354052|ref|XP_010688376.1|	mitochondrial-processing peptidase subunit alpha-like isoform X1			136		133		104
gi|731339204|ref|XP_010680726.1|	probable mitochondrial-processing peptidase subunit beta			141		142		120
gi|731363369|ref|XP_010693397.1|	probable mitochondrial-processing peptidase subunit beta			148		135		116
			Sum:	571		509		434
	ATP synthase (Complex V)
gi|731341013|ref|XP_010681700.1|	ATP synthase subunit beta, mitochondrial			624		754		676
gi|731371373|ref|XP_010666023.1|	ATP synthase subunit d, mitochondrial			42		36		38
gi|731332454|ref|XP_010677215.1|	ATP synthase subunit epsilon, mitochondrial			6		0		0
gi|731366699|ref|XP_010695211.1|	ATP synthase subunit gamma, mitochondrial			110		82		93
gi|731322412|ref|XP_010671875.1|	ATP synthase subunit O, mitochondrial			93		108		91
gi|731339820|ref|XP_010681064.1|	probable ATP synthase 24 kDa subunit, mitochondrial			54		79		66
			Sum:	929		1059		964
	Mitochondrial transporters
gi|731325630|ref|XP_010673613.1|	ADP,ATP carrier protein, mitochondrial-like			214		218		201
gi|731355267|ref|XP_010689049.1| gi|731355269|ref|XP_010689050.1|	ADP,ATP carrier protein;ADP,ATP carrier protein			58		47		62
gi|731364147|ref|XP_010693816.1|	mitochondrial dicarboxylate/tricarboxylate transporter DTC-like			68		73		61
gi|731343624|ref|XP_010682983.1|	mitochondrial phosphate carrier protein 3, mitochondrial			164		133		122
gi|731370511|ref|XP_010665742.1|	mitochondrial pyruvate carrier 2			0		11		0
gi|731334500|ref|XP_010678259.1|	mitochondrial uncoupling protein 1			38		46		21
			Sum:	542		528		467
	Other mitochondrial membrane proteins
gi|731348903|ref|XP_010685724.1|	ATP-dependent zinc metalloprotease FTSH 10, mitochondrial-like			0		12		0
gi|731368826|ref|XP_010696360.1| gi|731368828|ref|XP_010696361.1| gi|731368830|ref|XP_010696362.1|	dihydroorotate dehydrogenase (quinone), mitochondrial isoform X1; isoform X2; isoform X3			19		21		9
gi|731326119|ref|XP_010673858.1|	LETM1 and EF-hand domain-containing protein 1, mitochondrial			27		37		22
gi|731338956|ref|XP_010680593.1| gi|731338958|ref|XP_010680594.1|	MICOS complex subunit mic60 isoform X1; isoform X2			28		23		12
gi|731331559|ref|XP_010676722.1|	outer envelope pore protein 16, chloroplastic/mitochondria			5		8		0
gi|731323927|ref|XP_010672695.1|	outer envelope pore protein 16-3, chloroplastic/mitochondrial			17		46		27
			Sum:	96	0	147	0	70
	Other proteins
gi|731358722|ref|XP_010690901.1|	2-oxoglutarate dehydrogenase, mitochondrial-like			0		11		0
gi|731366303|ref|XP_010694996.1|	3-deoxy-manno-octulosonate cytidylyltransferase, mitochondrial			7		8		0
gi|731333772|ref|XP_010677901.1|	adenylate kinase 4			5		11		0
gi|731342795|ref|XP_010682575.1|	aldehyde dehydrogenase family 2 member B7, mitochondrial-like isoform X1			15		22		9
gi|731321014|ref|XP_010671120.1|	ATPase family AAA domain-containing protein 3-B-like			6		5		6
gi|731337347|ref|XP_010679738.1|	ATPase family AAA domain-containing protein 3-like			0		5		0
gi|731359238|ref|XP_010691175.1|	citrate synthase, mitochondrial isoform X1			0		5		0
gi|731311168|ref|XP_010692750.1|	cytochrome b5-like			0		7		0
gi|731323741|ref|XP_010672596.1|	dihydrolipoyl dehydrogenase, mitochondrial			0		0		5
gi|731338403|ref|XP_010680310.1|	fumarate hydratase 1, mitochondrial			0		0		5
gi|731322716|ref|XP_010672048.1| gi|731322718|ref|XP_010672049.1| gi|731322720|ref|XP_010672050.1| gi|731322722|ref|XP_010672051.1|	glutamate dehydrogenase B			7		0		0
gi|731375202|ref|XP_010667180.1|	glycerol-3-phosphate dehydrogenase SDP6, mitochondrial			8		16		14
gi|731359783|ref|XP_010691463.1|	heat shock 70 kDa protein, mitochondrial			0		0		8
gi|731311537|ref|XP_010669967.1|	mechanosensitive ion channel protein 1, mitochondrial-like			0		8		0
gi|731327894|ref|XP_010674761.1|	mitochondrial Rho GTPase 1-like			30		35		29
gi|731344295|ref|XP_010683335.1|	pyruvate dehydrogenase E1 component subunit alpha, mitochondrial			5		0		0
gi|731329170|ref|XP_010675449.1|	reticulon-4-interacting protein 1, mitochondrial			0		6		0
gi|731321320|ref|XP_010671288.1|	stomatin-like protein 2, mitochondrial			0		13		5
gi|731338154|ref|XP_010680175.1|	succinyl-CoA ligase [ADP-forming] subunit beta, mitochondrial			0		5		0
gi|731352426|ref|XP_010687543.1| gi|731352428|ref|XP_010687544.1|	ubiquinone biosynthesis protein COQ9-B, mitochondrial			0		6		0
gi|731332706|ref|XP_010677353.1|	uncharacterized protein LOC104893014			5		0		0
			Sum:	88		163		81
1 Only proteins producing at least 5 spectra were included in this table
