# Supplementary material for: Voltage-Dependent Anion-Selective Channels and Other Mitochondrial Membrane Proteins Form Diverse Complexes in Beetroots Subjected to Flood-Induced Programmed Cell Death
Source: Front Plant Sci. 2021 Sep 8;12:714847. doi: 10.3389/fpls.2021.714847 (PMC8457146; doi:10.3389/fpls.2021.714847)
Supplement: Supplementary file 4 [file Table_2.XLSX]

## Sheet: Supplementary Table 2
Supplementary Table 2: Densitometric measurements of the immunodetection of VDAC in mitochondria.
				Control
						Absorbance (O.D.)
	Dilution		Area (pixels)	non-zero pixels		sum	mean*
	1		528	462		172.528	0.373436
	1/2		504	423		63.0315	0.149011
	1/4		504	407		28.9436	0.0711145
	1/8		520	459		12.9172	0.028142
	1/16		494	440		7.18631	0.0163325
	1/32		462	417		5.26439	0.0126244
				Day 1
	1		506	422		329.91	0.781777
	1/2		483	431		121.372	0.281606
	1/4		552	461		53.5906	0.116249
	1/8		552	441		17.1758	0.0389473
	1/16		552	480		10.1378	0.0211205
	1/32		575	466		4.95655	0.0106364
				Day 5
	1		483	422		78.5332	0.186098
	1/2		462	415		40.5471	0.0977039
	1/4		484	419		19.2916	0.046042
	1/8		529	417		9.01172	0.0216108
	1/16		525	391		4.60048	0.0117659
	1/32		480	367		2.96677	0.00808384
	*Calculated over non-zero pixels
