# Supplementary material for: Voltage-Dependent Anion-Selective Channels and Other Mitochondrial Membrane Proteins Form Diverse Complexes in Beetroots Subjected to Flood-Induced Programmed Cell Death
Source: Front Plant Sci. 2021 Sep 8;12:714847. doi: 10.3389/fpls.2021.714847 (PMC8457146; doi:10.3389/fpls.2021.714847)
Supplement: Supplementary file 5 [file Table_3.XLSX]

## Sheet: Supplementary Table 3
Supplementary Table 3 | Distribution of Proteins identified by MS/MS in mitochondrial complexes separated by Blue-native PAGE
				% of independent spectra1
Protein	Description			Control										Day 1										Day 5
		Calculated Complex Molecular Mass (kDa):		93.1	135.3	201.9	285.6	363.1	474.1	652.9	974.2	1378		93.1	135.3	201.9	285.6	363.1	474.1	652.9	974.2	1378		93.1	135.3	201.9	285.6	363.1	474.1	652.9	974.2	1378
	Mitochondrial outer membrane porins
gi|731337148|ref|XP_010679633.1|	mitochondrial outer membrane protein porin 2-like			2.82486				1.11732	1.36364					4.16667	2.02703	5.55556	2.18182		2.04082	0.910273	0.925926			3.77358	2.60417		1.68919		0.922509
gi|731354270|ref|XP_010688492.1|	mitochondrial outer membrane protein porin 4													2.43056
gi|731319528|ref|XP_010670319.1|	mitochondrial outer membrane protein porin of 34 kDa-like			2.82486										2.08333	2.36486	3.96825			1.81406		0.771605	1.03806		3.14465
gi|731344143|ref|XP_010683253.1|	mitochondrial outer membrane protein porin of 36 kDa				5.88235		2.26244	1.48976	1.81818	0.693481				5.55556	4.05405	7.14286	2.54545		1.81406			1.03806		3.77358	2.60417				1.10701	0.921053
	Hexokinase
gi|731353988|ref|XP_010688341.1|	hexokinase-1			8.47458	7.35294	7.92079								4.16667	5.40541	3.96825								6.28931	6.25
	Prohibitins
gi|731326049|ref|XP_010673826.1|	prohibitin-1, mitochondrial-like													1.73611
gi|731369127|ref|XP_010696451.1|	prohibitin-1, mitochondrial-like											5.61497										3.11419									1.27119	7.03125
gi|731342065|ref|XP_010682210.1|	prohibitin-3, mitochondrial-like											6.14973		3.47222								2.42215									1.05932	5.72917
	Components for protein assembly (SAM)
gi|731347824|ref|XP_010685181.1|	mitochondrial import receptor subunit TOM40-1-like							0.931099	1.36364	0.970874						5.55556						0.865052				11.5385			1.66052
gi|731372562|ref|XP_010666386.1|	mitochondrial import receptor subunit TOM9-2-like																										1.68919
gi|731362789|ref|XP_010693075.1|	sorting and assembly machinery component 50 homolog				3.43137			1.48976	2.5	1.52566	1.13636	1.3369		1.73611	3.71622	5.55556				1.30039	1.54321	1.21107		3.14465	4.16667			2.04918	2.76753	1.44737		1.5625
	Mitochondrial chaperones
gi|731372887|ref|XP_010666478.1|	chaperonin CPN60-2, mitochondrial			3.38983				1.30354		6.24133	3.78788	3.47594		1.73611	2.36486		8.72727	4.32099	1.81406	3.77113	2.31481	1.03806		4.40252	2.60417		11.4865	6.14754	1.47601	3.02632	1.69492	1.5625
gi|731348235|ref|XP_010685392.1| gi|731348237|ref|XP_010685393.1| gi|731348239|ref|XP_010685394.1|	chaperonin CPN60-like 2, mitochondrial									0.832178
	Respiratory complexes: NADH dehydrogenase (Complex I)
gi|731337385|ref|XP_010679758.1|	gamma carbonic anhydrase 1, mitochondrial				3.92157			1.30354	5	3.6061	4.73485	4.54545			2.7027	3.96825				3.51105	5.55556	5.88235				9.61538	1.68919	2.86885	5.53506	4.47368	5.9322	5.20833
gi|731337387|ref|XP_010679759.1|	gamma carbonic anhydrase 1, mitochondrial-like									0.693481										0.650195	0.771605								0.922509	0.789474	1.05932
gi|731367015|ref|XP_010695383.1|	gamma carbonic anhydrase-like 2, mitochondrial								2.5	1.38696	1.70455	2.94118							2.04082	1.30039	1.23457	1.90311							2.21402	1.71053	2.33051	1.5625
gi|731344458|ref|XP_010683432.1|	NADH dehydrogenase [ubiquinone] 1 alpha subcomplex subunit 1										0.94697
gi|731376385|ref|XP_010667549.1|	NADH dehydrogenase [ubiquinone] 1 alpha subcomplex subunit 13-B								1.59091	1.52566	1.70455								1.5873	1.17035	1.69753	1.7301							1.66052	1.57895	2.54237	2.08333
gi|731361286|ref|XP_010692272.1|	NADH dehydrogenase [ubiquinone] 1 alpha subcomplex subunit 2													2.43056			2.18182					0.865052					1.68919	2.86885			1.05932
gi|731347197|ref|XP_010684864.1|	NADH dehydrogenase [ubiquinone] 1 alpha subcomplex subunit 9, mitochondrial			5.08475	4.41176	4.9505	2.26244	2.42086	2.27273	1.10957	3.97727	4.0107		5.55556	2.7027	3.96825			1.5873	1.17035	2.31481	3.2872		3.14465	3.64583		1.68919	3.27869	1.84502	0.789474	4.02542	3.64583
gi|731358449|ref|XP_010690756.1|	NADH dehydrogenase [ubiquinone] 1 beta subcomplex subunit 9									0.832178										0.650195	0.771605				2.60417					0.657895	1.05932
gi|731343319|ref|XP_010682836.1|	NADH dehydrogenase [ubiquinone] flavoprotein 1, mitochondrial					5.94059	7.69231	6.14525	2.72727	2.21914	4.35606	4.54545				5.55556	9.09091			1.30039	3.7037	4.15225				13.4615	9.7973	3.68852	2.76753	1.71053	4.23729	3.64583
gi|731336265|ref|XP_010679162.1|	NADH dehydrogenase [ubiquinone] flavoprotein 2, mitochondrial					4.9505	4.52489	1.8622	1.81818	0.693481	1.13636	3.20856					4.36364		1.81406		1.38889	2.07612					5.06757		0.922509		1.69492	2.34375
gi|731363207|ref|XP_010693309.1|	NADH dehydrogenase [ubiquinone] iron-sulfur protein 1, mitochondrial			16.3842	11.7647	18.8119	11.7647	5.02793	2.04545	1.38696	5.11364	7.48663		9.02778	9.45946	7.14286	15.6364	5.55556		1.56047	6.17284	6.7474		22.6415	11.9792	25	13.1757	6.96721	2.58303	1.44737	5.9322	5.98958
gi|731317546|ref|XP_010669249.1|	NADH dehydrogenase [ubiquinone] iron-sulfur protein 7, mitochondrial				4.90196	4.9505	2.26244	1.48976		0.693481	1.89394	2.40642			3.71622		2.54545				2.31481	1.90311					2.7027				1.90678	2.34375
gi|731358692|ref|XP_010690885.1|	NADH dehydrogenase [ubiquinone] iron-sulfur protein 8, mitochondrial						2.71493	1.30354						2.08333			2.90909				0.925926	1.7301					3.37838				1.27119	1.5625
gi|731329987|ref|XP_010675885.1|	NADH-ubiquinone oxidoreductase 20.9 kDa subunit								1.36364	1.66436	1.89394	1.3369								0.910273	1.54321	0.865052							1.84502	0.657895		1.5625
gi|731321034|ref|XP_010671131.1|	probable NADH dehydrogenase [ubiquinone] 1 alpha subcomplex subunit 12										1.13636	1.3369									0.925926	1.38408								0.657895
gi|731363183|ref|XP_010693294.1|	probable NADH dehydrogenase [ubiquinone] 1 alpha subcomplex subunit 5, mitochondrial														2.02703		2.18182				1.38889	1.55709		3.77358			2.36486				1.69492
	Respiratory complexes: Quinone-cytochrome c oxido-reductase (Complex III)
gi|731320240|ref|XP_010670700.1|	cytochrome b-c1 complex subunit 7-2							2.60708										3.7037	2.26757										1.84502
gi|731360779|ref|XP_010692002.1|	cytochrome b-c1 complex subunit 8-like							1.11732
gi|731345076|ref|XP_010683734.1|	cytochrome b-c1 complex subunit 9							0.931099	1.13636										1.13379									2.45902
gi|731343455|ref|XP_010682901.1|	cytochrome b-c1 complex subunit Rieske-4, mitochondrial-like							2.7933	1.59091	1.66436		1.87166							2.49433	0.910273	0.925926	1.21107						2.04918	1.84502	0.921053
gi|731335404|ref|XP_010678711.1|	cytochrome c1-2, heme protein, mitochondrial				2.45098	4.9505	3.61991	4.46927	3.18182	1.66436	1.32576						2.54545	12.963		1.43043	1.23457						2.02703	7.37705	3.13653	1.31579	1.05932
gi|731354052|ref|XP_010688376.1|	mitochondrial-processing peptidase subunit alpha-like isoform X1						3.61991	8.93855	7.5	2.91262	3.2197	2.40642		3.125	1.68919		2.54545	17.284	8.39002	2.60078	2.16049	2.24913					2.02703	13.1148	5.16605	2.5	1.90678	2.60417
gi|731339204|ref|XP_010680726.1|	probable mitochondrial-processing peptidase subunit beta			4.51977			4.97738	11.3594	6.13636	1.66436	2.27273	2.6738		3.47222	1.68919	4.7619	2.90909	24.6914	8.61678	1.82055	1.85185	1.55709					2.7027	17.623	6.27306	1.97368	1.90678	2.86458
gi|731363369|ref|XP_010693397.1|	probable mitochondrial-processing peptidase subunit beta			5.08475	3.92157		2.26244	10.4283	7.04545	2.35784	2.65152	2.13904		4.16667	3.71622		2.90909	11.1111	9.97732	2.60078	2.00617	1.55709			4.16667		2.36486	11.0656	7.19557	2.63158	1.69492	1.82292
	ATP synthase (Complex V)
gi|731341013|ref|XP_010681700.1|	ATP synthase subunit beta, mitochondrial			15.2542	7.84314	8.91089	14.9321	7.26257	17.0455	32.7323	25.1894	14.9733		9.72222	6.41892	7.14286	14.1818	15.4321	15.6463	44.4733	23.1481	12.6298		8.80503	10.4167	13.4615	10.1351	7.78689	13.2841	44.2105	24.7881	15.8854
gi|731371373|ref|XP_010666023.1|	ATP synthase subunit d, mitochondrial							1.11732	1.13636	2.35784	1.51515	1.60428								1.69051	2.46914	1.21107							0.922509	2.5	1.69492	1.5625
gi|731332454|ref|XP_010677215.1|	ATP synthase subunit epsilon, mitochondrial									0.832178
gi|731366699|ref|XP_010695211.1|	ATP synthase subunit gamma, mitochondrial						2.26244	1.8622	4.54545	4.57698	5.11364	4.0107					2.54545			3.90117	3.85802	3.46021							3.50554	4.47368	5.50847	3.64583
gi|731322412|ref|XP_010671875.1|	ATP synthase subunit O, mitochondrial						2.71493	1.11732	1.81818	4.57698	5.11364	3.47594		2.77778	2.02703		2.18182		2.49433	4.81144	3.39506	3.11419							4.42804	4.34211	4.66102	3.125
gi|731339820|ref|XP_010681064.1|	probable ATP synthase 24 kDa subunit, mitochondrial								2.04545	3.32871	2.27273	2.40642		4.86111	1.68919				1.5873	2.9909	2.16049	2.76817							1.66052	4.07895	3.17797	2.86458
	Mitochondrial transporters
gi|731325630|ref|XP_010673613.1|	ADP,ATP carrier protein, mitochondrial-like			7.9096	7.35294	17.8218	7.69231	5.02793	7.95455	4.85437	5.68182	6.14973		2.77778	4.72973	12.6984	7.27273	4.93827	8.61678	3.90117	6.6358	7.09343		9.43396	10.4167	26.9231	7.43243	7.37705	6.64207	3.42105	5.29661	6.51042
gi|731355267|ref|XP_010689049.1| gi|731355269|ref|XP_010689050.1|	ADP,ATP carrier protein;ADP,ATP carrier protein						3.61991	2.42086	2.72727	1.80305	2.27273									1.17035	2.9321	3.2872		4.40252			4.39189		2.95203	1.71053		3.38542
gi|731364147|ref|XP_010693816.1|	mitochondrial dicarboxylate/tricarboxylate transporter DTC-like			5.08475	4.41176		3.61991	2.04842	2.04545	1.10957	1.70455	1.3369		3.125	3.71622	3.96825	2.90909		2.49433	1.43043	1.23457	1.7301		5.03145	4.16667		2.36486		2.39852	1.44737	1.48305	1.82292
gi|731343624|ref|XP_010682983.1|	mitochondrial phosphate carrier protein 3, mitochondrial			5.08475	6.37255	7.92079	5.42986	4.28305	6.36364	3.7448	4.92424	4.81283			3.04054	6.34921	2.90909		6.57596	2.86086	4.32099	5.0173		3.77358	6.25		4.39189	3.27869	4.42804	2.89474	4.02542	4.6875
gi|731370511|ref|XP_010665742.1|	mitochondrial pyruvate carrier 2																			0.650195		1.03806
gi|731334500|ref|XP_010678259.1|	mitochondrial uncoupling protein 1						2.26244		1.36364	1.24827	2.08333	1.87166							3.1746	1.17035	1.54321	2.24913							1.66052		1.27119	1.5625
	Other mitochondrial membrane proteins
gi|731348903|ref|XP_010685724.1|	ATP-dependent zinc metalloprotease FTSH 10, mitochondrial-like																			0.780234		1.03806
gi|731368826|ref|XP_010696360.1| gi|731368828|ref|XP_010696361.1| gi|731368830|ref|XP_010696362.1|	dihydroorotate dehydrogenase (quinone), mitochondrial isoform X1; isoform X2; isoform X3			6.21469	3.92157									3.125	4.05405									5.66038
gi|731326119|ref|XP_010673858.1|	LETM1 and EF-hand domain-containing protein 1, mitochondrial				2.45098	5.94059	2.26244	1.11732		0.693481					3.04054				2.26757	0.780234	1.08025	0.865052			5.20833		1.68919		1.29151
gi|731338956|ref|XP_010680593.1| gi|731338958|ref|XP_010680594.1|	MICOS complex subunit mic60 isoform X1; isoform X2				2.94118		4.97738	2.04842							2.02703		2.90909		2.04082								2.36486		0.922509
gi|731331559|ref|XP_010676722.1|	outer envelope pore protein 16, chloroplastic/mitochondria				2.45098										2.7027
gi|731323927|ref|XP_010672695.1|	outer envelope pore protein 16-3, chloroplastic/mitochondrial				2.94118			0.931099		0.832178				2.08333	1.68919		1.81818		1.36054	1.04031	1.38889	1.21107					1.68919		1.10701	1.05263	1.69492
	Other proteins
gi|731358722|ref|XP_010690901.1|	2-oxoglutarate dehydrogenase, mitochondrial-like														3.71622
gi|731366303|ref|XP_010694996.1|	3-deoxy-manno-octulosonate cytidylyltransferase, mitochondrial				3.43137										2.7027
gi|731333772|ref|XP_010677901.1|	adenylate kinase 4			2.82486										1.73611					1.36054
gi|731342795|ref|XP_010682575.1|	aldehyde dehydrogenase family 2 member B7, mitochondrial-like isoform X1				3.92157	6.93069									3.71622	8.73016									4.6875
gi|731321014|ref|XP_010671120.1|	ATPase family AAA domain-containing protein 3-B-like			3.38983												3.96825								3.77358
gi|731337347|ref|XP_010679738.1|	ATPase family AAA domain-containing protein 3-like																		1.13379
gi|731359238|ref|XP_010691175.1|	citrate synthase, mitochondrial isoform X1													1.73611
gi|731311168|ref|XP_010692750.1|	cytochrome b5-like													2.43056
gi|731323741|ref|XP_010672596.1|	dihydrolipoyl dehydrogenase, mitochondrial																								2.60417
gi|731338403|ref|XP_010680310.1|	fumarate hydratase 1, mitochondrial																								2.60417
gi|731322716|ref|XP_010672048.1| gi|731322718|ref|XP_010672049.1| gi|731322720|ref|XP_010672050.1| gi|731322722|ref|XP_010672051.1|	glutamate dehydrogenase B							1.30354
gi|731375202|ref|XP_010667180.1|	glycerol-3-phosphate dehydrogenase SDP6, mitochondrial				3.92157										5.40541										7.29167
gi|731359783|ref|XP_010691463.1|	heat shock 70 kDa protein, mitochondrial																							5.03145
gi|731311537|ref|XP_010669967.1|	mechanosensitive ion channel protein 1, mitochondrial-like																		1.81406
gi|731327894|ref|XP_010674761.1|	mitochondrial Rho GTPase 1-like						2.26244	0.931099		0.970874	1.13636	1.87166							2.04082	0.780234	1.38889	1.90311			3.125				1.10701	0.657895	1.05932	1.82292
gi|731344295|ref|XP_010683335.1|	pyruvate dehydrogenase E1 component subunit alpha, mitochondrial			2.82486
gi|731329170|ref|XP_010675449.1|	reticulon-4-interacting protein 1, mitochondrial													2.08333
gi|731321320|ref|XP_010671288.1|	stomatin-like protein 2, mitochondrial													2.77778	1.68919										2.60417
gi|731338154|ref|XP_010680175.1|	succinyl-CoA ligase [ADP-forming] subunit beta, mitochondrial													1.73611
gi|731352426|ref|XP_010687543.1| gi|731352428|ref|XP_010687544.1|	ubiquinone biosynthesis protein COQ9-B, mitochondrial													2.08333
gi|731332706|ref|XP_010677353.1|	uncharacterized protein LOC104893014			2.82486
		Sum of total independent spectra:		374	528	721	440	537	221	101	204	177		578	648	769	441	162	275	126	296	288		384	472	760	542	244	296	52	192	159
1 Only proteins producing at least 5 spectra were included in this table
